# Supplementary material for: Terbinafine Resistance in Trichophyton Strains Isolated from Humans and Animals: A Retrospective Cohort Study in Italy, 2016 to May 2024
Source: J Clin Med. 2024 Sep 17;13(18):5493. doi: 10.3390/jcm13185493 (PMC11432958; doi:10.3390/jcm13185493)
Supplement: Supplementary file 1 [file jcm-13-05493-s001.zip]

Archive with 1 entries (1 files):
- jcm-3193393-supplementary.pdf
